# Supplementary material for: Plant Growth-Promoting Bacteria from Tropical Soils: In Vitro Assessment of Functional Traits
Source: Microorganisms. 2025 Oct 7;13(10):2321. doi: 10.3390/microorganisms13102321 (PMC12566490; doi:10.3390/microorganisms13102321)
Supplement: Supplementary file 1 [file microorganisms-13-02321-s001.zip]

Archive with 1 entries (1 files):
- microorganisms-3877458-supplementary.pdf
